# Supplementary material for: The Virtual “Enfacement Illusion” on Pain Perception in Patients Suffering from Chronic Migraine: A Study Protocol for a Randomized Controlled Trial
Source: J Clin Med. 2022 Nov 21;11(22):6876. doi: 10.3390/jcm11226876 (PMC9699363; doi:10.3390/jcm11226876)
Supplement: Supplementary file 1 [file jcm-11-06876-s001.zip]

Archive with 1 entries (1 files):
- jcm-1962536-supplementary.pdf
